# Supplementary material for: Observation of Hyperpositive Non-Linear Effect in Asymmetric Organozinc Alkylation in Presence of N-Pyrrolidinyl Norephedrine
Source: Molecules. 2022 Jun 11;27(12):3780. doi: 10.3390/molecules27123780 (PMC9230045; doi:10.3390/molecules27123780)
Supplement: Supplementary file 1 [file molecules-27-03780-s001.zip]

Archive with 1 entries (1 files):
- molecules-1754582-supplementary.pdf
